# Supplementary material for: Lipidomic Analysis to Assess Oxidative Stress in Acute Coronary Syndrome and Acute Stroke Patients
Source: Metabolites. 2021 Jun 23;11(7):412. doi: 10.3390/metabo11070412 (PMC8304850; doi:10.3390/metabo11070412)
Supplement: Supplementary file 1 [file metabolites-11-00412-s001.zip]

Archive with 1 entries (1 files):
- metabolites-1220141-supplementary.xlsx
