# Supplementary material for: Lipidomic Analysis to Assess Oxidative Stress in Acute Coronary Syndrome and Acute Stroke Patients
Source: Metabolites. 2021 Jun 23;11(7):412. doi: 10.3390/metabo11070412 (PMC8304850; doi:10.3390/metabo11070412)
Supplement: Supplementary file 1 [file metabolites-11-00412-s001.zip › metabolites-1220141-supplementary.xlsx]

## Sheet: polar_anova_posthoc_all
ID	lipid	f.value	p.value	#NAME?	FDR	Fisher's LSD
PL36	1_FAHFA(14:0/16:2)-H_3.439_477.3908	71.351	8.22e-24	23.085	2.08e-21	A - D; K - A; K - D
PL292	1_Plasmenyl-PS(P-20:0/18:0)-H_3.922_802.5951	70.721	1.18e-23	22.929	2.08e-21	A - D; K - A; K - D
PL93	1_LPE(22:6)-H_2.092_524.2771	64.743	3.83e-22	21.416	3.62e-20	A - D; K - D
PL92	1_LPE(20:4)-H_2.218_500.2774	64.591	4.2e-22	21.377	3.62e-20	A - D; K - D
PL97	1_LPI(20:4)-H_1.760_619.2877	64.255	5.12e-22	21.29	3.62e-20	A - D; A - K
PL47	1_FAHFA(18:2/20:4)-H_3.932_581.4535	62.952	1.12e-21	20.952	6.57e-20	A - D; K - A; K - D
PL50	1_FAHFA(20:4/18:3)-H _3.626_579.4376	62.484	1.48e-21	20.83	7.46e-20	A - D; K - A; K - D
PL83	1_LPC(22:5)+H_2.435_570.3590	60.107	6.26e-21	20.204	2.76e-19	A - D; K - D
PL96	1_LPI(18:2)-H_1.823_595.2878	58.649	1.53e-20	19.815	6e-19	A - D; A - K
PL84	1_LPC(22:6)+H_2.020_568.3428	54.176	2.52e-19	18.598	8.9e-18	A - D; K - A; K - D
PL44	1_FAHFA(18:1/20:3)-H _5.205_585.4851	53.835	3.13e-19	18.504	1e-17	A - D; K - A; K - D
PL85	1_LPC(22:6)+H_2.450_568.3420	51.166	1.74e-18	17.759	5.12e-17	A - D; K - D
PL82	1_LPC(22:5)+H_2.214_570.3590	49.688	4.57e-18	17.341	1.19e-16	A - D; K - D
PL39	1_FAHFA(16:1/18:3)-H_3.614_529.4225	49.603	4.83e-18	17.316	1.19e-16	A - D; K - A; K - D
PL95	1_LPI(18:1)-H_2.224_597.3032	49.533	5.05e-18	17.296	1.19e-16	A - D; A - K
PL37	1_FAHFA(16:0/18:2)-H_4.893_533.4541	46.636	3.45e-17	16.463	7.6e-16	A - D; K - D
PL42	1_FAHFA(18:0/22:3)-H _6.312_615.5358	41.115	1.5e-15	14.825	3.11e-14	A - D; K - D
PL43	1_FAHFA(18:1/18:2)-H _4.983_559.4692	39.093	6.19e-15	14.208	1.21e-13	A - D; K - D
PL91	1_LPE(18:2)-H_2.315_476.2774	36.828	3.12e-14	13.507	5.79e-13	A - D; A - K; K - D
PL73	1_LPC(20:2)+H_3.028_548.3753	36.494	3.96e-14	13.402	6.99e-13	A - D; K - D
PL45	1_FAHFA(18:1/20:3)-H_5.056_585.4855	33.464	3.62e-13	12.441	6.08e-12	A - D; K - D
PL67	1_LPC(18:2)+H_2.240_520.3443	33.381	3.85e-13	12.415	6.17e-12	A - D; K - D
PL40	1_FAHFA(17:2/5:0)-H_6.279_365.2665	33.028	5e-13	12.301	7.67e-12	A - D; K - D
PL81	1_LPC(20:5)+H_2.239_542.3265	32.194	9.29e-13	12.032	1.37e-11	A - D; A - K; K - D
PL41	1_FAHFA(18:0/20:2)-H _6.278_589.5155	30.922	2.41e-12	11.618	3.4e-11	A - D; K - D
PL74	1_LPC(20:3)+H_2.640_546.3598	28.439	1.59e-11	10.798	2.16e-10	A - D; K - D
PL77	1_LPC(20:3)+H_3.948_546.3583	27.314	3.8e-11	10.42	4.97e-10	A - D; K - A; K - D
PL78	1_LPC(20:4)+H_2.141_544.3437	25.055	2.23e-10	9.652	2.81e-09	A - D; K - D
PL90	1_LPE(18:1)-H_2.967_478.2928	20.895	6.33e-09	8.1984	7.71e-08	A - D; A - K; K - D
PL68	1_LPC(18:3)+H_1.915_518.3277	20.467	9e-09	8.0458	1.06e-07	A - D; A - K; K - D
PL282	1_Plasmenyl-PE(P-18:0/20:4)-H_10.32_750.5440	18.293	5.46e-08	7.2625	6.22e-07	A - D; K - D
PL331	3_PC(36:4)+Na_7.623_804.5551	17.627	9.56e-08	7.0195	1.05e-06	D - A; K - A; K - D
PL75	1_LPC(20:3)+H_2.843_546.3517	17.028	1.59e-07	6.7994	1.7e-06	A - D; K - D
PL243	1_Plasmenyl-LPE(P-16:0)-H_3.240_436.2824	16.595	2.29e-07	6.6398	2.38e-06	A - D; K - D
PL335	3_PE(34:1)+H _9.591_718.5409	16.402	2.7e-07	6.5685	2.71e-06	A - K; D - K
PL66	1_LPC(18:1)+H_2.662_522.3600	16.377	2.76e-07	6.5591	2.71e-06	A - D; K - D
PL191	1_PE(16:0_18:1)-H _9.924_716.5227	16.102	3.49e-07	6.4573	3.33e-06	A - K; D - K
PL276	1_Plasmenyl-PE(P-16:0/20:4)-H_9.410_722.5123	16.006	3.79e-07	6.4218	3.48e-06	A - D; K - D
PL280	1_Plasmenyl-PE(P-16:1/22:6)+H_9.176_746.5124	15.987	3.85e-07	6.4145	3.48e-06	A - D; K - D
PL244	1_Plasmenyl-LPE(P-18:0)-H_4.647_464.3162	15.456	6.07e-07	6.217	5.35e-06	A - D; K - D
PL38	1_FAHFA(16:0/2:0)-H_1.838_313.2378	15.228	7.39e-07	6.1316	6.36e-06	D - A; A - K; D - K
PL79	1_LPC(20:4)+H_2.844_544.3423	14.413	1.49e-06	5.8256	1.26e-05	A - D; K - D
PL192	1_PE(16:0_18:2)-H _9.175_714.5069	14.31	1.63e-06	5.7869	1.34e-05	A - K; D - K
PL278	1_Plasmenyl-PE(P-16:0/22:4)-H_10.06_750.5433	13.297	3.95e-06	5.4029	3.17e-05	A - D; K - D
PL72	1_LPC(20:1)+H _4.024_550.3911	13.239	4.16e-06	5.3808	3.26e-05	K - A; K - D
PL201	1_PE(18:1_18:2)-H_9.196_740.5227	12.289	9.61e-06	5.0174	7.37e-05	A - K; D - K
PL103	1_MGDG(2:0_16:0)+NH4-CO _3.943_524.3767	11.497	1.94e-05	4.7121	0.00014574	K - A; K - D
PL289	1_Plasmenyl-PE(P-18:1/20:4)-H _9.426_748.5281	11.302	2.31e-05	4.6365	0.00016985	A - D; K - D
PL288	1_Plasmenyl-PE(P-18:1/20:4)+H _9.190_750.5445	11.174	2.59e-05	4.5866	0.00018661	A - D; K - D
PL200	1_PE(18:1_18:1)-H_9.941_742.5381	11.058	2.87e-05	4.5416	0.00020287	A - K; D - K
PL174	1_PC(18:1_22:6)+H _8.402_832.5852	10.987	3.06e-05	4.5141	0.0002119	D - A; K - A
PL173	1_PC(18:1_20:4)+H _8.624_808.5861	10.782	3.68e-05	4.434	0.00024708	D - A; K - A
PL189	1_PC(20:4_20:4)+H _7.793_830.5659	10.763	3.74e-05	4.4267	0.00024708	A - D; K - A; K - D
PL284	1_Plasmenyl-PE(P-18:0/22:5)-H_10.30_776.5596	10.752	3.78e-05	4.4226	0.00024708	A - D; K - D
PL287	1_Plasmenyl-PE(P-18:1/18:2)-H _9.816_724.5278	10.09	6.86e-05	4.1635	0.00044048	A - D; K - D
PL242	1_Plasmenyl-LPC(P-16:0)+C2H3O2 _3.042_538.3501	10.019	7.32e-05	4.1357	0.00046116	K - A; K - D
PL115	1_PC(15:1_18:0)+H _10.27_746.5727	9.3283	0.00013692	3.8635	0.00084793	A - K; D - K
PL117	1_PC(15:1_20:5)+H _8.538_764.5249	8.9078	0.00020092	3.697	0.0012228	A - K; D - K
PL80	1_LPC(20:5)+H_1.813_542.3280	8.7909	0.00022359	3.6505	0.0013378	A - D; K - D
PL29	1_DMPE(16:0_18:1)-H _10.82_744.5537	8.72	0.00023857	3.6224	0.0014036	A - K; D - K
PL312	1_SM(d18:2/18:3)+H_7.835_723.5442	8.6508	0.00025418	3.5949	0.0014709	D - A; K - A
PL188	1_PC(20:3_20:4)+H _8.220_832.5863	8.4909	0.00029431	3.5312	0.0016757	A - D; K - D
PL281	1_Plasmenyl-PE(P-18:0/18:2)-H_10.56_726.5433	8.3448	0.00033658	3.4729	0.0018859	A - D; K - D
PL311	1_SM(d18:2/16:0)+H _7.839_701.5615	8.2717	0.00035998	3.4437	0.0019855	D - A; K - A
PL34	1_DMPE(16:0_22:6)-H_8.474_790.5376	8.2049	0.00038278	3.4171	0.0020788	D - A; K - A
PL3	1_Cer-NDS(d18:0/22:0)+C2H3O2 _12.73_682.6310	8.1351	0.00040818	3.3892	0.0021831	A - D; A - K
PL6	1_Cer-NDS(d18:0/24:1)+C2H3O2_12.63_708.6488	8.113	0.00041657	3.3803	0.0021948	A - K; D - K
PL63	1_LPC(17:1)+H_2.424_508.3447	8.0684	0.00043403	3.3625	0.0022531	A - D; K - D
PL204	1_PEtOH(18:0_22:5)-H _8.761_777.5445	7.8259	0.00054283	3.2653	0.0027771	A - K; D - K
PL352	3_SM(d14:1/28:2)+C2H3O2 _10.62_869.6725	7.7638	0.0005749	3.2404	0.0028275	D - A; K - A
PL71	1_LPC(18:4)+H_2.106_516.3106	7.7636	0.000575	3.2403	0.0028275	A - D; K - D
PL214	1_Plasmanyl-LPC(O-24:1)+H_7.028_592.4743	7.7461	0.00058437	3.2333	0.0028275	D - A; K - A
PL76	1_LPC(20:3)+H_3.630_546.3580	7.7455	0.00058472	3.2331	0.0028275	K - A; K - D
PL193	1_PE(16:0_20:4)-H_8.980_738.5082	7.6364	0.00064677	3.1893	0.0030853	A - K; D - K
PL275	1_Plasmenyl-PE(P-16:0/18:2)-H_9.649_698.5123	7.5993	0.00066938	3.1743	0.0031506	A - D; K - D
PL124	1_PC(16:0_18:2)+H _8.757_758.5716	7.5661	0.00069023	3.161	0.0032059	A - K; D - K
PL196	1_PE(18:0_18:2)-H _10.08_742.5384	7.2048	0.00096499	3.0155	0.0044239	A - K; D - K
PL220	1_Plasmanyl-PC(O-16:0/20:4)+H _9.259_768.5914	6.9142	0.0012647	2.898	0.0057234	A - D; K - D
PL46	1_FAHFA(18:2/2:0)-H_5.700_337.2351	6.8506	0.0013419	2.8723	0.0059959	A - D; K - D
PL316	1_SM(d18:2/24:1)+H_10.11_811.6697	6.8097	0.001394	2.8557	0.0061511	D - A; K - A
PL147	1_PC(17:0_20:4)+C2H3O2 _9.230_854.5904	6.7708	0.0014457	2.8399	0.0063002	D - A; K - A
PL347	3_SM(d14:0/24:2)+C2H3O2 _9.805_815.6257	6.5245	0.0018197	2.74	0.0078335	D - A; K - A
PL53	1_HexCer-NS(d18:2/18:2)+H_8.869_722.5582	6.3359	0.002171	2.6633	0.0092332	A - K; D - K
PL265	1_Plasmenyl-PC(P-18:1/22:4)+H _9.580_820.6209	6.2597	0.0023318	2.6323	0.0097991	D - A; K - A
PL313	1_SM(d18:2/20:0)+H_9.458_757.6209	6.1807	0.0025113	2.6001	0.010429	D - A; K - A
PL215	1_Plasmanyl-LPC(P-18:0)+C2H3O2 _3.322_566.3810	6.0792	0.0027623	2.5587	0.011228	K - A
PL136	1_PC(16:0_22:6)+H _8.353_806.5713	6.0773	0.0027673	2.5579	0.011228	D - A; K - A
PL329	3_PC(35:2)+Na _8.252_794.5701	5.8943	0.0032871	2.4832	0.013186	D - A; K - A
PL330	3_PC(35:2)+Na _8.473_794.5714	5.8498	0.0034277	2.465	0.013595	D - A; K - A
PL5	1_Cer-NDS(d18:0/24:0)+C2H3O2_13.48_710.6648	5.7471	0.0037758	2.423	0.01481	A - D; A - K
PL57	1_LPC(14:0)+C2H3O2 _1.995_526.3130	5.7327	0.0038275	2.4171	0.014847	A - D; K - D
PL194	1_PE(16:0_22:6)-H_8.677_762.5081	5.7147	0.0038932	2.4097	0.014938	A - K; D - K
PL99	1_MGDG(16:0_22:6)+Na_8.353_825.5454	5.6457	0.0041547	2.3815	0.01577	D - A; K - A
PL31	1_DMPE(16:0_18:2)-H _8.956_742.5374	5.4574	0.0049638	2.3042	0.018641	A - K; D - K
PL100	1_MGDG(18:1_18:1)+Na _9.510_805.5762	5.3908	0.0052865	2.2768	0.019643	A - D; A - K
PL307	1_SM(d18:1/22:4)+H_9.456_779.6032	5.3031	0.005744	2.2408	0.021121	D - A; K - A
PL118	1_PC(16:0_16:0)+H _9.333_734.5710	5.1284	0.0067778	2.1689	0.024666	A - K; D - K
PL111	1_PC(14:0_20:4)+H _7.803_754.5393	5.0887	0.0070379	2.1526	0.025133	A - D; K - D
PL346	3_SM(d14:0/22:2)+C2H3O2 _8.864_787.5949	5.0871	0.0070485	2.1519	0.025133	D - A; K - A
PL283	1_Plasmenyl-PE(P-18:0/20:5)-H _9.710_748.5280	5.0713	0.0071555	2.1454	0.025259	K - D
PL300	1_SM(d18:1/17:0)+H _9.032_717.5909	4.9975	0.0076749	2.1149	0.026824	D - A; D - K
PL285	1_Plasmenyl-PE(P-18:0/22:6)-H_10.01_774.5435	4.9498	0.00803	2.0953	0.027651	K - D
PL176	1_PC(18:2_18:2)+H _8.156_782.5713	4.9448	0.0080683	2.0932	0.027651	A - D
PL104	1_MGDG(5:0_12:0)+NH4-CO _3.260_510.3611	4.8878	0.0085181	2.0697	0.028912	K - A
PL302	1_SM(d18:1/18:1)+H_8.692_729.5909	4.8604	0.0087428	2.0584	0.029392	D - A; K - A
PL323	1_SM(d24:1/20:5)+H _10.11_833.6506	4.8258	0.009035	2.0441	0.030088	D - A; K - A
PL260	1_Plasmenyl-PC(P-18:1/18:1)+H _9.431_770.6043	4.6863	0.010319	1.9864	0.034043	A - D; K - D
PL62	1_LPC(17:0)+C2H3O2_3.240_568.3606	4.6349	0.010837	1.9651	0.035101	K - A
PL123	1_PC(16:0_18:1)+H _9.383_760.5875	4.6347	0.010838	1.965	0.035101	D - K
PL199	1_PE(18:0_22:6)-H _9.626_790.5389	4.6239	0.010951	1.9605	0.035144	D - A; D - K
PL291	1_Plasmenyl-PE(P-18:1/22:6)-H_9.141_772.5279	4.6079	0.011119	1.9539	0.03536	K - D
PL290	1_Plasmenyl-PE(P-18:1/20:5)-H_8.792_746.5121	4.5813	0.011405	1.9429	0.035945	K - D
PL26	1_Cer-NS(d19:1/24:1)+C2H3O2 _12.59_720.6483	4.5266	0.012016	1.9202	0.037536	D - A; D - K
PL61	1_LPC(16:1)+C2H3O2 _2.093_552.3289	4.5058	0.012257	1.9116	0.037939	A - D; K - D
PL56	1_LDGTS(35:3/0:0)_9.717_734.6271	4.497	0.01236	1.908	0.037939	A - K; D - K
PL324	3_NeuAcalpha2-3Galbeta1-4Glcbeta-Cer(d34:1)-H_7.551_1151.703	4.4575	0.012835	1.8916	0.039057	D - A; D - K
PL286	1_Plasmenyl-PE(P-18:1/18:2)-H _9.659_724.5277	4.4225	0.013272	1.8771	0.039564	A - D; K - D
PL327	3_PC(34:2)+Na_7.585_780.5549	4.4138	0.013383	1.8735	0.039564	A - D
PL137	1_PC(16:0_22:6)+H _8.937_806.5683	4.401	0.013546	1.8682	0.039564	A - K
PL139	1_PC(16:1_16:1)+H _7.961_730.5412	4.3956	0.013618	1.8659	0.039564	A - D
PL180	1_PC(18:2_20:3)+Na _8.869_830.5659	4.3886	0.013708	1.863	0.039564	D - A; K - A
PL126	1_PC(16:0_18:3)+H _9.318_756.5551	4.384	0.013769	1.8611	0.039564	A - K; D - K
PL177	1_PC(18:2_18:3)+H _7.910_780.5560	4.3827	0.013786	1.8606	0.039564	K - A; K - D
PL107	1_PA(24:0_26:0)+H _14.71_901.7624	4.3733	0.013911	1.8566	0.039601	A - K
PL297	1_SM(d17:1/16:0)+H_8.194_689.5620	4.3324	0.014465	1.8397	0.040849	D - A; D - K
PL25	1_Cer-NS(d18:2/26:2)+H _12.04_672.6301	4.316	0.014694	1.8329	0.040867	A - K
PL263	1_Plasmenyl-PC(P-18:1/22:3)+H _9.591_822.6355	4.3153	0.014703	1.8326	0.040867	K - A
PL140	1_PC(16:1_18:2)+H _8.193_756.5560	4.3033	0.014873	1.8276	0.041017	A - K
PL344	3_SM(d14:0/21:1)+C2H3O2 _9.269_775.5942	4.2824	0.015173	1.8189	0.041298	D - A; D - K
PL24	1_Cer-NS(d18:2/24:2)+H_11.49_644.5982	4.28	0.015209	1.8179	0.041298	A - K
PL277	1_Plasmenyl-PE(P-16:0/20:5)-H_8.766_720.4969	4.2701	0.015354	1.8138	0.041373	K - D
PL182	1_PC(18:2_20:5)+H _8.163_804.5526	4.2394	0.015811	1.801	0.041995	A - D
PL102	1_MGDG(2:0_15:0)+NH4-CO _3.094_510.3608	4.2314	0.015933	1.7977	0.041995	K - A
PL328	3_PC(34:3)+Na_7.555_778.5403	4.2308	0.015941	1.7975	0.041995	K - D
PL336	3_PE(40:6)+H _7.959_792.5556	4.1919	0.016547	1.7813	0.043267	D - A; K - A
PL223	1_Plasmanyl-PC(O-16:1/18:1)+C2H3O2 _10.14_802.5922	4.1602	0.017056	1.7681	0.044271	K - A
PL156	1_PC(18:0_20:3)+C2H3O2 _10.07_870.6222	4.1418	0.017359	1.7605	0.044291	A - D; K - D
PL110	1_PC(14:0_16:0)+H _8.543_706.5398	4.1397	0.017394	1.7596	0.044291	A - D; A - K
PL274	1_Plasmenyl-PE(P-16:0/18:1)-H_10.39_700.5279	4.137	0.01744	1.7584	0.044291	A - D; K - D
PL342	3_SM(d14:0/19:1)+C2H3O2 _8.279_747.5643	4.1089	0.017916	1.7468	0.045174	D - A
PL181	1_PC(18:2_20:4)+H _7.994_806.5710	4.0825	0.018375	1.7358	0.046001	A - D; K - D

## Sheet: polar_anova_posthoc_females
ID	lipid	f.value	p.value	#NAME?	FDR	Fisher's LSD
PL47	1_FAHFA(18:2/20:4)-H_3.932_581.4535	44.64	5.05e-14	13.297	1.78e-11	A - D; K - D
PL292	1_Plasmenyl-PS(P-20:0/18:0)-H_3.922_802.5951	42.297	1.62e-13	12.791	2.28e-11	A - D; K - A; K - D
PL36	1_FAHFA(14:0/16:2)-H_3.439_477.3908	41.941	1.94e-13	12.713	2.28e-11	A - D; K - A; K - D
PL50	1_FAHFA(20:4/18:3)-H _3.626_579.4376	39.339	7.38e-13	12.132	6.51e-11	A - D; K - A; K - D
PL44	1_FAHFA(18:1/20:3)-H _5.205_585.4851	33.845	1.44e-11	10.842	1.02e-09	A - D; K - A; K - D
PL93	1_LPE(22:6)-H_2.092_524.2771	32.603	2.9e-11	10.538	1.7e-09	A - D; K - D
PL39	1_FAHFA(16:1/18:3)-H_3.614_529.4225	32.307	3.43e-11	10.465	1.73e-09	A - D; K - A; K - D
PL83	1_LPC(22:5)+H_2.435_570.3590	29.689	1.57e-10	9.8041	6.93e-09	A - D; K - D
PL92	1_LPE(20:4)-H_2.218_500.2774	29.458	1.8e-10	9.7445	7.06e-09	A - D; K - D
PL37	1_FAHFA(16:0/18:2)-H_4.893_533.4541	28.299	3.6e-10	9.4434	1.27e-08	A - D; K - D
PL84	1_LPC(22:6)+H_2.020_568.3428	27.563	5.63e-10	9.2497	1.81e-08	A - D; K - D
PL42	1_FAHFA(18:0/22:3)-H _6.312_615.5358	26.763	9.19e-10	9.0368	2.7e-08	A - D; K - D
PL85	1_LPC(22:6)+H_2.450_568.3420	26.166	1.33e-09	8.8762	3.61e-08	A - D; K - D
PL97	1_LPI(20:4)-H_1.760_619.2877	25.172	2.48e-09	8.6058	6.25e-08	A - D; A - K
PL96	1_LPI(18:2)-H_1.823_595.2878	24.817	3.1e-09	8.5083	7.3e-08	A - D; A - K
PL43	1_FAHFA(18:1/18:2)-H _4.983_559.4692	20.717	4.53e-08	7.3437	1e-06	A - D; K - D
PL45	1_FAHFA(18:1/20:3)-H_5.056_585.4855	20.438	5.47e-08	7.2619	1.13e-06	A - D; K - D
PL82	1_LPC(22:5)+H_2.214_570.3590	20.368	5.74e-08	7.2413	1.13e-06	A - D; K - D
PL40	1_FAHFA(17:2/5:0)-H_6.279_365.2665	18.885	1.59e-07	6.7991	2.95e-06	A - D; K - D
PL41	1_FAHFA(18:0/20:2)-H _6.278_589.5155	17.618	3.87e-07	6.4126	6.83e-06	A - D; K - D
PL77	1_LPC(20:3)+H_3.948_546.3583	16.149	1.11e-06	5.9546	1.87e-05	K - A; K - D
PL73	1_LPC(20:2)+H_3.028_548.3753	15.988	1.25e-06	5.9036	2e-05	A - D; K - D
PL91	1_LPE(18:2)-H_2.315_476.2774	15.131	2.34e-06	5.6304	3.59e-05	A - D; K - D
PL95	1_LPI(18:1)-H_2.224_597.3032	11.877	2.79e-05	4.5546	0.00041022	A - D; A - K
PL67	1_LPC(18:2)+H_2.240_520.3443	11.562	3.57e-05	4.447	0.00050447	A - D; K - D
PL331	3_PC(36:4)+Na_7.623_804.5551	11.047	5.37e-05	4.2701	0.00072897	K - A
PL81	1_LPC(20:5)+H_2.239_542.3265	10.853	6.27e-05	4.2027	0.00081979	A - D; K - D
PL217	1_Plasmanyl-PC(O-16:0/18:2)+H _9.729_744.5866	10.765	6.72e-05	4.1724	0.00084763	D - A; K - A
PL74	1_LPC(20:3)+H_2.640_546.3598	10.296	9.8e-05	4.0087	0.001193	A - D; K - D
PL223	1_Plasmanyl-PC(O-16:1/18:1)+C2H3O2 _10.14_802.5922	10.076	0.00011709	3.9315	0.0013633	D - A; K - A
PL248	1_Plasmenyl-PC(P-16:1/20:3)+H _9.725_766.5730	10.049	0.00011973	3.9218	0.0013633	D - A; K - A
PL335	3_PE(34:1)+H _9.591_718.5409	8.8404	0.00032239	3.4916	0.0035564	A - K
PL137	1_PC(16:0_22:6)+H _8.937_806.5683	8.6783	0.00036889	3.4331	0.003946	A - D; A - K
PL78	1_LPC(20:4)+H_2.141_544.3437	8.5385	0.00041446	3.3825	0.0043031	A - D; K - D
PL72	1_LPC(20:1)+H _4.024_550.3911	7.5178	0.00097953	3.009	0.0098793	K - A; K - D

## Sheet: polar_anova_posthoc_males
ID	lipid	f.value	p.value	#NAME?	FDR	Fisher's LSD
PL95	1_LPI(18:1)-H_2.224_597.3032	37.858	6.58e-13	12.182	2.32e-10	A - D; A - K
PL36	1_FAHFA(14:0/16:2)-H_3.439_477.3908	34.135	5.63e-12	11.25	6.2e-10	A - D; K - D
PL97	1_LPI(20:4)-H_1.760_619.2877	33.652	7.49e-12	11.126	6.2e-10	A - D; A - K
PL96	1_LPI(18:2)-H_1.823_595.2878	33.389	8.75e-12	11.058	6.2e-10	A - D; A - K
PL93	1_LPE(22:6)-H_2.092_524.2771	33.383	8.78e-12	11.057	6.2e-10	A - D; K - D
PL92	1_LPE(20:4)-H_2.218_500.2774	32.485	1.5e-11	10.823	8.84e-10	A - D; K - D
PL83	1_LPC(22:5)+H_2.435_570.3590	30.999	3.7e-11	10.432	1.87e-09	A - D; K - D
PL292	1_Plasmenyl-PS(P-20:0/18:0)-H_3.922_802.5951	30.313	5.64e-11	10.248	2.49e-09	A - D; K - D
PL82	1_LPC(22:5)+H_2.214_570.3590	29.528	9.19e-11	10.037	3.6e-09	A - D; K - D
PL50	1_FAHFA(20:4/18:3)-H _3.626_579.4376	27.828	2.69e-10	9.571	9.48e-09	A - D; K - D
PL84	1_LPC(22:6)+H_2.020_568.3428	27.398	3.54e-10	9.4514	1.14e-08	A - D; K - D
PL47	1_FAHFA(18:2/20:4)-H_3.932_581.4535	24.11	3.05e-09	8.5153	8.98e-08	A - D; K - D
PL44	1_FAHFA(18:1/20:3)-H _5.205_585.4851	23.897	3.52e-09	8.4533	9.56e-08	A - D; K - D
PL39	1_FAHFA(16:1/18:3)-H_3.614_529.4225	23.195	5.66e-09	8.2473	1.34e-07	A - D; K - D
PL85	1_LPC(22:6)+H_2.450_568.3420	23.189	5.68e-09	8.2455	1.34e-07	A - D; K - D
PL37	1_FAHFA(16:0/18:2)-H_4.893_533.4541	20.917	2.72e-08	7.5651	5.97e-07	A - D; K - D
PL91	1_LPE(18:2)-H_2.315_476.2774	20.84	2.87e-08	7.5416	5.97e-07	A - D; K - D
PL67	1_LPC(18:2)+H_2.240_520.3443	20.643	3.3e-08	7.4814	6.47e-07	A - D; K - D
PL73	1_LPC(20:2)+H_3.028_548.3753	19.462	7.63e-08	7.1175	1.36e-06	A - D; K - D
PL81	1_LPC(20:5)+H_2.239_542.3265	19.451	7.69e-08	7.114	1.36e-06	A - D; K - D
PL43	1_FAHFA(18:1/18:2)-H _4.983_559.4692	19.383	8.07e-08	7.093	1.36e-06	A - D; K - D
PL68	1_LPC(18:3)+H_1.915_518.3277	18.139	1.98e-07	6.7023	3.18e-06	A - D; K - D
PL74	1_LPC(20:3)+H_2.640_546.3598	17.286	3.71e-07	6.4301	5.7e-06	A - D; K - D
PL78	1_LPC(20:4)+H_2.141_544.3437	16.16	8.6e-07	6.0654	1.27e-05	A - D; K - D
PL42	1_FAHFA(18:0/22:3)-H _6.312_615.5358	15.982	9.84e-07	6.0071	1.39e-05	A - D; K - D
PL45	1_FAHFA(18:1/20:3)-H_5.056_585.4855	15.713	1.21e-06	5.9189	1.64e-05	A - D; K - D
PL117	1_PC(15:1_20:5)+H _8.538_764.5249	15.482	1.44e-06	5.843	1.88e-05	D - A; A - K; D - K
PL192	1_PE(16:0_18:2)-H _9.175_714.5069	14.933	2.18e-06	5.6609	2.75e-05	A - K; D - K
PL140	1_PC(16:1_18:2)+H _8.193_756.5560	14.5	3.05e-06	5.5162	3.71e-05	A - D; A - K
PL335	3_PE(34:1)+H _9.591_718.5409	14.272	3.63e-06	5.4396	4.28e-05	D - A; A - K; D - K
PL40	1_FAHFA(17:2/5:0)-H_6.279_365.2665	14.124	4.08e-06	5.3898	4.64e-05	A - D; K - D
PL276	1_Plasmenyl-PE(P-16:0/20:4)-H_9.410_722.5123	13.879	4.93e-06	5.3072	5.44e-05	A - D; K - D
PL282	1_Plasmenyl-PE(P-18:0/20:4)-H_10.32_750.5440	13.715	5.6e-06	5.2515	5.99e-05	A - D; K - D
PL41	1_FAHFA(18:0/20:2)-H _6.278_589.5155	13.638	5.95e-06	5.2255	6.18e-05	A - D; K - D
PL191	1_PE(16:0_18:1)-H _9.924_716.5227	13.559	6.33e-06	5.1985	6.35e-05	A - K; D - K
PL77	1_LPC(20:3)+H_3.948_546.3583	13.531	6.47e-06	5.189	6.35e-05	K - A; K - D
PL75	1_LPC(20:3)+H_2.843_546.3517	13.24	8.13e-06	5.0898	7.76e-05	A - D; K - D
PL90	1_LPE(18:1)-H_2.967_478.2928	12.763	1.19e-05	4.9262	0.0001101	A - D; K - D
PL66	1_LPC(18:1)+H_2.662_522.3600	12.573	1.38e-05	4.8604	0.00012483	A - D; K - D
PL280	1_Plasmenyl-PE(P-16:1/22:6)+H_9.176_746.5124	11.794	2.57e-05	4.5896	0.00022703	A - D; K - D
PL243	1_Plasmenyl-LPE(P-16:0)-H_3.240_436.2824	11.601	3.01e-05	4.522	0.00025884	A - D; K - D
PL199	1_PE(18:0_22:6)-H _9.626_790.5389	11.452	3.39e-05	4.4695	0.00028512	D - A; D - K
PL79	1_LPC(20:4)+H_2.844_544.3423	11.353	3.68e-05	4.4346	0.00030181	A - D; K - D
PL220	1_Plasmanyl-PC(O-16:0/20:4)+H _9.259_768.5914	11.301	3.83e-05	4.4163	0.00030764	A - D; K - D
PL194	1_PE(16:0_22:6)-H_8.677_762.5081	11.155	4.32e-05	4.3647	0.0003387	A - K; D - K
PL289	1_Plasmenyl-PE(P-18:1/20:4)-H _9.426_748.5281	11.062	4.66e-05	4.3318	0.00035744	A - D; K - D
PL219	1_Plasmanyl-PC(O-16:0/20:4)+C2H3O2 _9.328_826.5943	10.637	6.6e-05	4.1806	0.00049519	A - D; K - D
PL201	1_PE(18:1_18:2)-H_9.196_740.5227	10.612	6.73e-05	4.1718	0.00049519	A - K; D - K
PL244	1_Plasmenyl-LPE(P-18:0)-H_4.647_464.3162	10.221	9.29e-05	4.0318	0.00066952	A - D; K - D
PL262	1_Plasmenyl-PC(P-18:1/20:5)+H _9.070_790.5731	9.9494	0.00011644	3.9339	0.00082208	A - D; K - D
PL242	1_Plasmenyl-LPC(P-16:0)+C2H3O2 _3.042_538.3501	9.7902	0.00013294	3.8763	0.00092015	K - A; K - D
PL38	1_FAHFA(16:0/2:0)-H_1.838_313.2378	9.4587	0.00017539	3.756	0.0011907	A - K; D - K
PL281	1_Plasmenyl-PE(P-18:0/18:2)-H_10.56_726.5433	9.3525	0.00019174	3.7173	0.001277	A - D
PL327	3_PC(34:2)+Na_7.585_780.5549	9.2337	0.00021187	3.6739	0.001385	A - D; A - K
PL72	1_LPC(20:1)+H _4.024_550.3911	9.0582	0.00024563	3.6097	0.0015765	K - D
PL288	1_Plasmenyl-PE(P-18:1/20:4)+H _9.190_750.5445	8.9687	0.00026492	3.5769	0.0016582	A - D; K - D
PL76	1_LPC(20:3)+H_3.630_546.3580	8.9561	0.00026776	3.5723	0.0016582	K - D
PL193	1_PE(16:0_20:4)-H_8.980_738.5082	8.8438	0.00029446	3.531	0.0017921	A - K; D - K
PL189	1_PC(20:4_20:4)+H _7.793_830.5659	8.674	0.00034007	3.4684	0.0020347	A - D; K - D
PL179	1_PC(18:2_18:4)+H _8.193_778.5380	8.4571	0.00040903	3.3882	0.0024065	A - D; A - K
PL151	1_PC(17:2_18:2)+H _9.574_768.5561	8.4277	0.00041944	3.3773	0.0024272	D - A; D - K
PL196	1_PE(18:0_18:2)-H _10.08_742.5384	8.3972	0.00043048	3.3661	0.0024509	A - K; D - K
PL287	1_Plasmenyl-PE(P-18:1/18:2)-H _9.816_724.5278	8.1776	0.00051945	3.2845	0.002895	A - D
PL80	1_LPC(20:5)+H_1.813_542.3280	8.1655	0.00052486	3.28	0.002895	A - D; K - D
PL231	1_Plasmanyl-PC(O-18:1/18:3)+H _9.070_768.5910	8.0187	0.00059535	3.2252	0.0032332	A - D; K - D
PL139	1_PC(16:1_16:1)+H _7.961_730.5412	7.7136	0.00077435	3.1111	0.0041416	A - D
PL110	1_PC(14:0_16:0)+H _8.543_706.5398	7.6822	0.00079562	3.0993	0.0041919	A - D; A - K
PL226	1_Plasmanyl-PC(O-16:1/20:4)+C2H3O2 _9.159_824.5788	7.5767	0.00087171	3.0596	0.0045252	A - D; K - D
PL275	1_Plasmenyl-PE(P-16:0/18:2)-H_9.649_698.5123	7.4992	0.00093223	3.0305	0.0047692	A - D
PL250	1_Plasmenyl-PC(P-16:1/20:4)+H _9.120_764.5580	7.4479	0.00097467	3.0111	0.0049151	A - D
PL103	1_MGDG(2:0_16:0)+NH4-CO _3.943_524.3767	7.3644	0.0010481	2.9796	0.005174	K - D
PL224	1_Plasmanyl-PC(O-16:1/18:2)+C2H3O2 _9.373_800.5792	7.3564	0.0010553	2.9766	0.005174	A - D
PL326	3_PC(32:1)+Na_7.534_754.5407	7.2521	0.0011556	2.9372	0.0055882	A - D; A - K
PL176	1_PC(18:2_18:2)+H _8.156_782.5713	7.1649	0.0012469	2.9042	0.0059479	A - D
PL181	1_PC(18:2_20:4)+H _7.994_806.5710	7.0854	0.0013365	2.874	0.0062812	A - D; K - D
PL182	1_PC(18:2_20:5)+H _8.163_804.5526	7.0719	0.0013523	2.8689	0.0062812	A - D
PL200	1_PE(18:1_18:1)-H_9.941_742.5381	6.9823	0.0014626	2.8349	0.0066103	A - K; D - K
PL203	1_PE(18:1_22:6)-H_8.737_788.5234	6.9668	0.0014826	2.829	0.0066103	D - K
PL208	1_PI(18:0_18:1)-H_9.448_863.5636	6.9657	0.001484	2.8286	0.0066103	A - D
PL190	1_PE(16:0_17:1)+H _7.819_704.5255	6.9549	0.0014981	2.8245	0.0066103	A - D
PL63	1_LPC(17:1)+H_2.424_508.3447	6.8939	0.0015804	2.8012	0.0068874	A - D; K - D
PL278	1_Plasmenyl-PE(P-16:0/22:4)-H_10.06_750.5433	6.5942	0.0020566	2.6868	0.0088535	A - D; K - D
PL57	1_LPC(14:0)+C2H3O2 _1.995_526.3130	6.5049	0.0022252	2.6526	0.0094639	A - D; K - D
